# Supplementary material for: SSX2 is a novel DNA-binding protein that antagonizes polycomb group body formation and gene repression
Source: Nucleic Acids Res. 2014 Sep 23;42(18):11433–46. doi: 10.1093/nar/gku852 (PMC4191419; doi:10.1093/nar/gku852)
Supplement: Supplementary Data [file nar_42_18_11433_s1.zip]

Archive with 1 entries (1 files):
- nar-03727-x-2013-File009.pdf
